# Supplementary material for: Recent Advances in Transmission Electron Microscopy for Materials Science at the EMAT Lab of the University of Antwerp
Source: Materials (Basel). 2018 Jul 28;11(8):1304. doi: 10.3390/ma11081304 (PMC6117696; doi:10.3390/ma11081304)
Supplement: Supplementary file 1 [file materials-11-01304-s001.zip]

Archive with 1 entries (1 files):
- materials-329131-supplementary.mp4
